# Supplementary material for: A systematic review of CD14 and toll-like receptors in relation to asthma in Caucasian children
Source: Allergy Asthma Clin Immunol. 2013 Mar 15;9(1):10. doi: 10.1186/1710-1492-9-10 (PMC3602113; doi:10.1186/1710-1492-9-10)
Supplement: Additional file 1 — Characteristics of included studies. Characteristics of included studies are provided: First author, year of publication, type of study, parameters studied, genetic variants included, outcome, environmental exposures, sample size, age of population, study setting, analysis technique, statistics used consistency with the Hardy-Weinberg equilibrium and genotyping success rates. Only data relevant for the current review are provided. Abbreviations in alphabetical order: ALEX: Allergy and Endotoxin, ANOVA: analysis of variance, CAMP: Childhood Asthma Management Program, CAPPS: Canadian Asthma Primary Prevention Study, Cc: case control design, Cs: cross-sectional design, Co: cohort design, DNBC: The Danish National Birth Cohort, ECA: Environment and Childhood Asthma, ELISA: Enzyme-Linked ImmunoSorbent Assay, FACS: Fluorescence-Activated Cell Sorting, FBAT: Family-Based Association Test, GEE: Generalized estimating equations, HWE: Hardy Weinberg Equilibrium, HPLC: High-Performance Liquid Chromatography, irt: in relation to, ISAAC: International Study of Asthma and Allergies in Childhood, ISS: Infant Immune Study, KOALA: Kind, Ouders en gezondheid: Aandacht voor Leefstijl en Aanleg, prospective birth cohort study in the Netherlands, LR: logistic regression, MAAS: Manchester Asthma and Allergy Study, MAS:Multicentre Allergy Study, MWU: Mann–Whitney U, NA: not applicable, NS: not stated, PARSIFAL: Prevention of Allergy - Risk Factors for Sensitisation in Children Related to Farming and Anthroposophic Lifestyle, PCR: Polymerase Chain Reaction, PIAMA: Prevention and Incidence of Asthma and Mite Allergy, PREVASC: Prevention of asthma in genetically susceptible children, RFLP: restriction fragment length polymorphism, RSV: Respiratory Syncytial Virus, SAGE: Study of Asthma Genes and Environment, sCD14: soluble CD14, SNP: Single Nucleotide Polymorphism, SPT: skin prick test, SSCP: single strand conformation polymorphism, TDT: transmission disequilibrium test, TLR: Toll-like recep [file 1710-1492-9-10-S1.xls]

## Sheet: Additional file 1
Author (year)	Type	Parameters	genetic variants (MAF in %)	Outcome	Environmental exposures	Sample size	Age	Setting	Technique	Statistics	HWE	genotyping succes rates
Bieli (2007) [10]	Cs	CD14 (4) SNPs	ALEX/PARSIFAL: rs574441 (23/24), rs2569193 (28/27), rs2569190 (42/41), rs2915863 (49/48)	Asthma	Farm milk	173 asthmatics, 1881 no asthma	5-13 yrs	ALEX and PARSIFAL study (Switzerland, Germany, Austria, Sweden, the Netherlands)	Real-Time PCR	Mantel-Haenszel statistics, multiple logistic and linear regression	Consistent	93.8-96.2
Bjornvold (2009) [38]	Cc	CD14 (4), TLR2 (2), and TLR4 (12) SNPs	CD14: rs4914 C>G (13), rs2569190 G>A (42), rs5744455 C>T (26), rs2569191 T>C (42), TLR2: rs3804099 T>C (46), rs3804100 T>C (9), TLR4: rs10759930 C>T (37), rs2737191 A>G (27), rs2770150 T>C (28), rs1927914 T>C (35), rs1927911 C>T (30), rs5030728 G>A (29), rs11536889 G>C (14), rs11536891 T>C (17), rs11536897 G>A (5), rs1554973 T>C (25), MAF based on control population.	Allergic asthma	/	108 allergic asthmatics, 494 controls	10 yrs	General Norwegian population-based birth cohort study (Norway)	Real-Time PCR	Pearson's X2-test, LR	Consistent in control group	95.8-99.6 for TLR2. For TLR4 and CD14 NS
Bottema (2010) [26]	Co	TLR2 (4) SNPs	rs1898830 A>G (34), rs3804099 C>T (44), rs3804100 C>T (7), rs4696480 A>T (49)	Asthma	/	247 asthmatics 881 no asthma	PREVASC/ PIAMA 6/8 yrs	PREVASC and PIAMA (the Netherlands)	PCR	LR	Consistent	88-98
Choudhry (2005) [40]	Cc	CD14 (3) SNPs	rs5744454 C>A (76), rs2569190 C>T (49), rs3776138 G>C (92)	Asthma (severity)	Environmental tobacco smoke	621 asthmatics and their biological parents (1242)	10-19 yrs	New York City, Puerto Rico, San Francisco and Mexico	PCR + RFLP	FBAT, HaploFBAT	Consistent within each ethnic group	NS
Custovic (2011) [62]	Co	TLR2 (1) SNPs	ISS/MAAS: rs4696480 A>T (49/53)	Atopic wheeze	Day care attendence	ISS/MAAS: 53/104 current wheezers, 175/533 no current wheeze	ISS/MAAS: Longitudinal up to 5/11 yrs	ISS, Tucson (Ariz), MAAS, Manchester (United Kingdom)	Various (single base extention)	GEE	Consistent	NS
Daley (2009) [21]	Cc	CD14 (6), TLR2 (8), TLR4 (15), TLR6 (6), TLR9 (5), and TLR10 (6) SNPs	CAPPS/SAGE: CD14: rs778583 >T (26/27), rs778584 >A (50/51), rs4914 >C (11/10), rs2569190 >A (49/51), 5744455 >T (24/23), rs3822356 >G (24/23), TLR2: rs13150331 >G (43/43), rs1898830 >G (36/36), rs4696483 >T (13/13), rs3804100 >G (7/8), rs5743704 >T (4/4), rs7856411 >C (24/25), rs1339 >G (20/20), rs2289318 >C (22/20), TLR4: rs10759930 >T (42/40), rs2737191 >G (26/27), rs2770150 >G (26/27), rs19279…	Asthma	/	644 asthmatics, 751 controls	CAPPS/ SAGE: 6/8 yrs,	CAPPS, SAGE (Canada)	Real-Time PCR	General allelic likelihood ratio test X2	In case of deviation excluded before analysis	Minimal of 90%
Eder (2004) [25]	Cs	TLR2 (3), and TLR4 (5) SNPs	TLR2 rs4696480 A>T (52), rs3804099 C>T (57), rs3804100 T>C (5): TLR4: rs1927914 A>G (33), rs10759932 T>C (16), rs55863104 A>G (6), rs +7263 G>C (16), rs +8469 T>C (13).	Asthma (current asthma symptoms)	/	Total 609	Mean 9.4 yrs	ALEX (Austria and Germany)	Real-Time PCR	Mantel-Haenszel statistics, LR	Consistent	NS
Ege (2007) [22]	Cs	Gene expression of CD14 and TLRs	NA	Asthma ever	Farm-associated exposures	Total 268	5-13 yrs	PARSIFAL study (Switzerland)	Real-Time PCR + sequencing	LR	NA	NA
Fageras Bottcher (2004) [39]	Cs	CD14 (1), TLR4 (1) SNPs, and levels of sCD14	CD14 rs2569190 C>T (39), TLR4: rs4986790 A>G (28)	Asthma	/	30 asthmatics, 85 no asthma	8 and 14 yrs	Allergy Centre at Linköping University Hospital (Sweden)	Genotyping: various (HPLC duplex analysis, SSCP) + sequencing, sCD14 levels: ELISA in serum	LR	NS	NS
Garty (2000) [32]	Other	Levels of sCD14	NA	Levels of sCD14	status asthmaticus vs recovery in same patient	10 patients with status asthmaticus	3-18 yrs	Tel Aviv University (Israel)	ELISA in blood	NS	NA	NA
Genuneit (2009) [46]	Cc	CD14 (3), TLR2 (1), TLR4 (4), and TLR9 (3) SNPs	CD14: rs5744441 C>T (24), rs5744455 C>T (23), rs2569190 A/G (52), TLR2 rs1898830 A>G (38), TLR4 rs1927914 C>T (68), rs11536891 T>C (14), rs11536896 T>C (13), rs11536898 C>A (12), TLR9: rs187084 C>T (60), rs352139 G>A (50), rs352140 T>C (49).	Wheeze	/	1105 wheezers, 3137 no wheeze	8-12 yrs	ISAAC (17 study centres in 13 countries)	PCR	LR (non weighted per centre)	Tested in control group. Deviation in TLR4 rs11536896 (not excluded from analysis)	75.4-99.5
Guerra (2004) [11]	Co	Levels of sCD14	NA	Recurrent wheeze	/	41 recurrent wheeze, 197 no recurrent wheeze	12 months	ISS, Tucson, (Arizona)	ELISA in blood	LR	NA	NA
Heinzmann (2003) [12]	Cc	CD14 (2) SNPs	rs2569190 C>T (47), rs3138078 G>T (23).	Bronchial asthma	/	182 asthmatics, 270 randomly chosen probands (adults)	5-18 yrs in asthmatics	Children's University Hospital in Freiburg (Germany)	PCR + RFLP	Armitage's trend test	Consistent	NS
Heinzmann (2010) [58]	Cc	TLR10 (5) SNPs haplotype in combination with other gene haplotypes	rs4274855 (NS), rs10856839 (NS), rs11096957 (NS), rs4129009 (NS)	Asthma	/	321 asthmatics, 269 probands	Asthma 5-16 yrs, probands 19-40 yrs	Southwestern part of Germany	RFLP	X2-test	In case of deviation excluded	NS
Hoffjan (2005) [61]	Cc	TLR6 (1) SNP	rs5743810 C>T (43).	Asthma	/	132 asthmatics	2-15 yrs in asthmatics, 212 controls (adults)	Pediatric Pneumology Studycenter, Ruhr-University Bochum (Germany)	PCR + RFLP	X2-test	Consistent	NS
Hussein (2012) [59]	Cc	TLR 2 (1), and TLR4 (1) SNPs	TLR2: rs5743708 G>A (2), TLR4 rs4986790 A>G (6).	(Atopic) asthma (severity)	/	250 atopic asthmatics, 250 non-atopic asthmatics, 250 controls	Mean asthma 8.4 yrs, mean control 10.1 yrs	Faculty of Medicine of Zagazig University (Egypt)	PCR	X2-test	Consistent	NS
Jackola (2006) [23]	Cc	CD14 (1) SNP/ levels of sCD14	rs2569190 C>T (NS).	Levels of sCD14/ asthma	/	198 children and 169 parents	6-42 yrs	Minneapolis/St. Paul metropolitan area (USA)	Genotyping: Real-Time PCR, sCD14 levels: ELISA in blood	Linear regression, ANOVA, linear mixed model	NS	NS
Jones (2002) [48]	Co	Levels of sCD14	NA	Asthma	/	11 atopy never, 13 persistent atopy, 20 transient atopy (no asthma, SPT at 2 yrs +, SPT at 5 yrs -)	5 yrs	High-risk cohort, Southampton (United Kingdom)	ELISA in plasma	Kruskall-Wallis test	NA	NA
Kabesch (2004) [13]	Cs	CD14 (1) SNP	Munich 6 yrs/Munich 10 yrs/Dresden 10 yrs: rs2569190 C>T (48/46/48).	Levels of sCD14 and asthma	/	Total 2048	6 and 9-11 yrs	ISAAC Munich and Dresden (Germany)	Genotyping: PCR + RFLP, sCD14 levels: ELISA in serum	ANOVA	Consistent	99.7
Kerkhof (2010) [56]	Co	TLR2 (4) and TLR4 (9) SNPs	TLR2: rs4696480 T>A (47), rs1898830 A>G (36), rs3804099 T>C (45), rs3804100 T>C (7), TLR4: rs2770150 T>C (29), rs10759931 G>A (41), rs6478317 A>G (32), rs10759932 T>C (12), rs1927911 C>T (24), rs11536878 C>A (12), rs4986790 A>G (6), rs4986791 C>T (6), rs11536889 G>C (14).	Asthma	Air pollution	64 asthmatics, 852 no asthma	Longitudinal up to 8 yrs	PIAMA (the Netherlands)	Real-Time PCR	GEE	Tested in 421 children without asthma, however, result NS	NS
Keskin (2006) [33]	Other	CD14 (1) SNP TT vs CC genotype	rs2569190 C>T (NA: 11 with TT-genotype and 11 with CC-genotype).	Levels of sCD14	/	22 asthmatics with TT genotype (11) and CC genotype (11)	6-18 yrs	Hacettepe Children's Hospital (Turkey)	Genotyping: PCR + RFLP, sCD14 levels: ELISA in blood	MWU test	NA	NA
Kormann (2008) [27]	Nested cc	TLR1 (3), TLR2 (3), TLR3 (1), TLR4 (3), TLR5 (3), TLR6 (2), TLR7 (1), TLR8 (1), TLR9 (2), and TLR10 (2) SNPs	TLR1: rs5743594 C>T (19), rs5743595 T>C (17), rs4833095 A>G (23), TLR2: rs4696480 T>A (50), rs1898830 A>G (35), rs3804099 T>C (43), TLR3: rs3775291 C>T (29), TLR4: rs2737190 A>G (32), rs10759932 T>C (13), rs4986791 C>T (6), TLR5: rs5744168 C>T (5), rs2072493 A>G (14), rs5744174 T>C (43), TLR6: rs5743789 T>A (18), rs5743810 C>T (40), TLR7: rs179008 A>T (23), TLR8: rs3761624 A>G (25), TLR9: rs18708…	(Nonatopic) asthma	/	369 asthmatics (171 non-atopic), 1248 healthy controls	9-11 yrs	ISAAC, Munich and Dresden (Germany)	Reverse transcriptase PCR + FACS	X2-test, pairwise fixed reallocation randomization test	Deviation in TLR1 (2), TLR2 (1), TLR5 (1), TLR6 (1), TLR8 (1), TLR10 (1) SNPs (genotyping errors excluded in all cases)	90-99
Kurowski (2011) [44]	Cc	CD14 (2), TLR4 (1), and TLR9 (1) SNP	CD14: rs2569190 C>T (NS), rs3138078 G>T (NS), TLR4: rs4986790 A>G (NS), TLR9 rs352140 G>A (NS).	Asthma	/	31 asthmatics, 295 controls	12-16 yrs	2 schools in urban areas and 2 schools in rural communities (Poland)	RFLP	X2-test and Fisher's exact test	Tested, result not stated	NS
Lange (2011) [63]	Co	TLR9 (1) SNP	CAMP/Costa Rica cohort: rs5743836 T>C (18/10).	Asthma	/	CAMP/Costa Rica cohort; 711/616 asthmatics and available parents	CAMP/ Costa Rica cohort; mean 8.8/9.0 yrs	CAMP cohort and Costa Rica cohort (USA, Canada, Costa Rica	Genotyping: Real-Time PCR, mRNA expression: micro array analysis	FBAT	Consistent	CAMP/Costa Rica cohort: 99.4/98
Lodrup Carlsen (2010) [51]	Co	Levels of sCD14	NA	Asthma ever/ Current asthma	/	124 ever (67 current) asthmatics, 490 no asthma	10 yrs	ECA study, Oslo (Norway)	NS	LR	NA	NA
Marcos (2010) [50]	Cc	Levels of sCD14	NA	Allergic asthma	/	15 allergic asthmatics, 8 healthy controls	Asthmatics/ Controls mean 10/9 yrs	Children’s hospital, University of Munich (Germany)	ELISA in serum	MWU test	NA	NA
Martin (2006) [19]	Other	CD14 (1) SNP	rs2569190 C>T (55)	Levels of sCD14 and asthma severity	/	148 children with acute asthma	2-16 yrs	Emergency Depertment at Princess Margaret Hospital for Children, Perth (Australia)	Genotyping: PCR + RFLP, sCD14 levels: ELISA in plasma	ANOVA with polynomial linear analysis for trend	Consistent	NS
Miedema (2012) [45]	Nested cc	CD14 (4), TLR2 (3), TLR4 (8), TLR6 (5), TLR9 (3), and TLR10 (6) SNPs	CD14: rs2563298 C>A (26), rs2569190 G>A (45), rs2569191 T>C (46), rs5744455 C>T (26), TLR2 rs3804099 T>C (47), rs3804100 T>C (6), rs4696480 T>A (46), TLR4: rs4986790 A>G (7), rs6478317 A>G (32), rs10759932 T>C (11), rs11536878 C>A (12), rs11536889 G>C (15), rs1927911 C>T (24), rs10759931 G>A (40), rs2770150 T>C (28), TLR6 rs1039559 T>C (47), rs5743788 C>G (48), rs5743810 C>T (41), rs6531666 T>C (…	Atopic asthma	/	82 atopic asthmatics, 184 healthy controls	0-8 yrs	PIAMA (the Netherlands)	PCR	LR	Consistent in control group	86-99
Moller-Larsson (2008) [28]	Cc	TLR7 (3), and TLR8 (6) SNPs	TLR7: rs179008 A>T (24), rs5743781 C>T (1), rs864058 C>T (7), TLR8: rs5741883 C>T (25), rs3764879 C>G (24), rs3764880 A>G (21), rs5744077 A>G (<1), rs2159377 C>T (19), rs2407992 G>C (42)	Asthma	/	100 families (424 individuals)	Mean age offspring 10.8 yrs	Four paediatric and one adult outpatient allergy clinic (Denmark)	Various (Sequencing)	FBAT	Consistent	NS
O’Donnell (2004) [36]	Co	CD14 (1) SNP	rs2569190 C>T (50)	Asthma	/	31 asthma ever, 274 no asthma	8 yrs (longitudinal up to 25 yrs)	Schools in Belmont (New South Wales)	PCR + RFLP	LR	Consistent	88
Perin (2011) [42]	Cc	CD14 (1) SNP	rs2569190 C>T (46)	Asthma	/	247 asthmatics, 158 healthy controls	Asthmatics/ controls median 11/13 yrs	Outpatients, Department of Pediatric Medicine, Sobota and University medical centre, Maribor (Slovenia)	PCR + RFLP	X2-test, Fisher’s exact test	Consistent	NS
Puthothu (2006) [57]	Cc	TLR6 (2), and TLR10 (7) SNPs	TLR6: rs5743794 (22), rs5743810 (60), TLR10: rs4274855 (26), rs10856839 (17), rs11096957 (38), rs11096956 (25), rs11096955 (37), rs11466657 (4), rs4219009 (12), MAF in controls	Bronchial asthma	/	322 asthmatics, 270 randomly chosen individuals	5-18 yrs	Centre for Pediatrics and Adolescent Medicine, Freiburg (Germany)	RFLP	Armitage’s trend test	NS	NS
Reijmerink (2010) [41]	Co	CD14, and TLR4 SNPs	TLR4: rs4986790 (NS), NS	Asthma	/	PREVASC/ PIAMA: 44/158 asthmatics, 163/763 no asthma	PREVASC/ PIAMA 6/8 yrs	PIAMA, and PREVASC (the Netherlands)	Real-Time PCR	X2-test, LR	Consistent	NS
Rothenbacher (2005) [53]	Co	Levels of sCD14	NA	Asthma	Breastfeeding	157 asthmatics, 646 no asthma	2 yrs	Department of Gynecology and Obstetrics, University of Ulm (Germany)	ELISA in breast milk	X2-test, LR	NA	NA
Sackesen (2005) [34]	Other	CD14 (1), and TLR4 (2) SNPs	CD14: rs2569190 C>T (51), TLR4: rs4986790 A>G (1), rs4986791 C>T (<1)	(Atopic) asthma severity	/	613 asthmatics	6-18 yrs	Pediatric Allergy and Asthma Unit, Hacettepe University, School of Medicine (Turkey)	PCR + RFLP	MWU test, ANOVA	Consistent	NS
Schubert (2006) [60]	Cc	TLR4 (4), and TLR9 (2) SNPs	TLR4: -6142 A>G (30), -5723 T>C (12), rs4986790 A>G (5), rs4986791 C>T (5), TLR9: rs5743836 A>G (15), rs352140 C>T (46), MAF in controls	Asthma	/	231 asthmatics, 270 probands	Asthma 5-18 yrs, probands 19-40 yrs	South-western part of Germany	RFLP	Armitage’s trend test	Consistent with the exception of TLR9 rs5743836	NS
Sengler (2003) [37]	Nested cc	CD14 (1) SNP	rs2569190 C>T (54)	Asthma	/	84 asthmatics, 119 controls	7 yrs	MAS cohort (Germany)	PCR + RFLP	MWU tests	NS	NS
Simpson (2006) [8]	Co	CD14 (1) SNP, and levels of sCD14	rs2569190 T>C (52)	(Atopic) wheeze ever/recent	Endotoxin exposure	169/91 ever/current wheeze, 273/351 never/no current wheeze	5 yrs	MAAS, Greater Manchested (United Kingdom)	Genotyping: PCR, sCD14 levels: NS	LR	Consistent	NS
Snijders (2006) [52]	Cs	Levels of sCD14	NA	Wheezing ever	/	83 wheezers, 232 never wheeze	2 yrs	KOALA (the Netherlands)	ELISA in breast milk	ANOVA	NA	NA
Soferman (2004) [54]	Co	Levels of sCD14	NA	Recurrent wheeze	RSV-induced bronchiolitis	13 development of recurrent wheeze, 6 no development of recurrent wheeze	14-26 months	Pediatric department, Tel-Aviv (Israel)	ELISA in serum	Fisher’s exact test	NA	NA
Sorensen (2009) [47]	Nested cc	CD14 (1) SNP	rs2569190 C>T (46)	Recurrent wheeze	/	1111 recurrent wheezers, 735 controls	18 months	DNBC (Denmark)	PCR + SSCP	LR	Consistent in control group	100
Tremblay (2008) [20]	Cc	CD14 (5) SNPs	CAPPS/SAGE: rs778584 C>T (26/26), rs4914 G>C (11/11), rs2569190 (NS), rs5744455 (NS), rs2569193 (NS)	(Allergic) asthma	/	CAPPS/SAGE; 71/228 asthmatics, 375/683 no asthma	CAPPS/ SAGE: 7/8-10 yrs	CAPPS, SAGE (Canada)	Real-Time PCR	FBAT	Consistent	Mean CAPPS/SAGE: 99.6/99.7
Yang (2004) [55]	Cc	TLR4 (1) SNP	rs4986790 A>G (6)	Asthma (severity)	/	336 families ≥2 affected sibs/179 Caucasians without (familial) asthma	5-21 yrs	Southampton (United Kingdom)	PCR + sequencing	TDT, X2-test	Consistent	NS
Zhang (2011) [43]	Cc	CD14 (2), TLR2 (1), and TLR4 (1) SNPs	rs5744455 C>T (NS), rs2569190 C>T (NS), TLR2 rs5743708 A>G (NS), TLR4: rs4986790 A>G (NS)	Asthma ever	‘Western’ or ‘Eastern’ lifestyles	Finnish/Russian; 35/7 asthma ever, 375/441 no asthma ever	Finnish/ Russian mean 11.0/11.3 yrs	Schools (Finland and Russia)	Real-Time PCR	LR with likelihood-ratio test	Consistent separately for Finnish and Russian population	Finnish/Russian: 88.1/75.5
